# Supplementary material for: The Role of Maintaining Nutritional Adequacy Status and Physical Activity in Onco-Nephrology: Not a Myth Anymore, but a Reality
Source: Nutrients. 2025 Jan 17;17(2):335. doi: 10.3390/nu17020335 (PMC11768965; doi:10.3390/nu17020335)
Supplement: Supplementary file 1 [file nutrients-17-00335-s001.zip]

Archive with 1 entries (1 files):
- nutrients-3365950-supplementary.pdf
